# Supplementary material for: Mechanism, Kinetics and Modelling of Phenol Carboxylation Reactions with CO2
Source: Int J Mol Sci. 2024 Dec 1;25(23):12923. doi: 10.3390/ijms252312923 (PMC11640782; doi:10.3390/ijms252312923)
Supplement: Supplementary file 1 [file ijms-25-12923-s001.zip]

Archive with 1 entries (1 files):
- ijms-3316296-supplementary.pdf
